# Supplementary material for: Novel insights related to the rise of KPC-producing Enterobacter cloacae complex strains within the nosocomial niche
Source: Front Cell Infect Microbiol. 2022 Oct 24;12:951049. doi: 10.3389/fcimb.2022.951049 (PMC9686827; doi:10.3389/fcimb.2022.951049)
Supplement: Supplementary file 2 [file Table_1.xlsx]

## Sheet: Table S1
Table S1. MLST of 77 sequenced KPC-Kp and KPC-ECC strains isolated during a survey carried out from 11/2018 until 12/2020 at our hospital. The ST used in this study are shown in bold. ND: not determined.
KPC-Kp ST	Number of isolates	KPC-ECC ST	Number of isolates
11	25	45	1
13	1	66	16
15	2	78	1
18	1	ND	1
45	2
147	2
258	19
462	1
1015	1
1296	1
2623	1
ND	2

## Sheet: Table S2
Table S2. Minimal inhibitory concentrations of E. hormaechei HA2Eho and K. pneumoniae HA7pKpn.
Antibiotic	MIC (μl/ml)
	HA2pEho	HA7pKpn	J53	Transconjugant J53-5	Transconjugant J53-6
Gentamycin	≤2	≤2	≤2	≤2	≤2
Amikacyn	≤8	≤4	≤4	≤4	≤4
Ampicilin-sulbactam	>16	>16	≤2	>16	>16
Ceftriaxone	>4	>4	≤1	>4	>4
Ceftazidime	16	16	≤0.125	16	>16
Cefepime	>16	8	≤0.125	>16	16
Imipenem	>8	8	≤0.125	>8	8
Meropenem	16	8	≤0.125	16	8
Ertapenem	>1	>1	≤0.125	>1	>1
Ceftazidime-avibactam	0.5	1	0.25	0.25	0.5
Tazobactam	>64	>64	≤4	>64	>64
Fosfomycin	≤16	≤16	≤16	≤16	≤16
Colistin	S	S	N.D.	N.D.	N.D.
Nitrofurantoin	128	≤32	≤32	≤32	≤32
Ciprofloxacin	1	≤0.125	≤0,125	≤0.125	≤0.125
Trimethoprim-sulfamethoxazole	>2	>2	≤1	≤1	≤1
Minocyclin	2	2	2	2	2
N.D.: Not determined

## Sheet: Table S3
Table S3. Plasmids carried by the studied strains.
Strain	Incompatibility group	Contig length (bp)	Observations
HA2pEho	IncM1	76978	blaKPC-2
HA2pEho	Col(pHAD28)	2622	-
HA2pEho	Col(pHAD28)	2826	qnrB19
HA2pEho	IncFIB(pECLA)	8230	-
HA2pEho	IncFII(pECLA)	39720	-
HA2pEho	pKP1433	9795	-
HA7pKpn	IncM1	77218	blaKPC-2
HA7pKpn	IncHI1B/IncFIB	7347	virulence

## Sheet: Table S4
Table S4. Alignment of the genetic platform carrying blaKPC-2 against the BLAST database. 21280 bp were aligned, 11166 bp upstream and 9233 bp downstream from blaKPC-2. Some of the best hits according to E value are listed. All the hits shown were located in plasmids.
Scientific Name	Query Cover	Per. ident	Inc. group	Country	Year	Source	Accession
Citrobacter freundii	1	99.87	IncP6	China	2018	clinical	MK050973.1
Pseudomonas aeruginosa	1	99.8	IncP6	China	2019	clinical	CP040685.1
Klebsiella pneumoniae	1	99.99	IncP6	China	2013	clinical	MH909348.1
Citrobacter braakii	1	99.99	IncR-P6	China	2018	clinical	MH919378.1
Aeromonas hydrophila	1	99.99	IncP6	Japan	2019	environmental	AP019194.1
Enterobacter asburiae	1	99.99	IncP6	Argentina	2021	environmental	CP080110.1
Enterobacter hormaechei	0.99	99.99	IncR-P6	China	2020	clinical	CP047966.1
Enterobacter cloacae	0.99	99.99	IncP6	Japan	2019	environmental	AP022277.1

## Sheet: Table S5
Table S5. Doubling time and growth rates for the ECC and K. pneumoniae strains used in the competition assays. The calculated mean is shown.
Strain	Doubling time (min)	Growth rate (OD/min)
E. hormaechei HA2pEho (ST45)	24.2515	0.0285817
E. hormaechei HAC11pEho (ST78)	19.792	0.0350216
E. hormaechei HA58Eho (ST66)	24.8224	0.0279243
K. pneumoniae HA3pKpn (ST258)	22.0051	0.0315
K. pneumoniae HA7pKpn (ST18)	24.6546	0.0281143
K. pneumoniae HA15pKpn (ST11)	23.8789	0.0290276

## Sheet: Table S6
Table S6. Results of competition assays between ECC and K. pneumoniae strains. E hormaechei HA2pEho and K. pneumoniae HA7pKpn were chosen because they were subsequently isolated from the same patient. ECC HA58Eho and HAC11Eho and K. pneumoniae HA3pKpn and HA15pKpn were chosen from the survey because they belonged to high-risk clones detected in our institution. Positive S values indicate that ECC…
Strains competing with HA2pEho (ST45)	selection coefficient (S)	Relative adaptive fitness (F)	Fitness cost (C)	α (ANOVA)
HA15pKpn (ST11)	-0.03	0.969	3.039	0.668
HA7pKpn (ST18)	28	0.029	-2874	0.196
HA3pKpn (ST258)	0.059	1.059	-5.981	0.931
Strains competing with HA58Eho (ST66)	selection coefficient (S)	Relative adaptive fitness (F)	Fitness cost (C)	α (ANOVA)
HA15pKpn (ST11)	0.0404533	1.04045	-4.04533	0.334227
HA7pKpn (ST18)	0.134759	1.13476	-13.4759	0.0879009
HA3pKpn (ST258)	-0.0159222	0.984	1.592	0.960963
Strains competing with HAC11Eho (ST78)	selection coefficient (S)	Relative adaptive fitness (F)	Fitness cost (C)	α (ANOVA)
HA15pKpn (ST11)	0.0621795	1.06218	-6.21795	0.791829
HA7pKpn (ST18)	-0.0814632	0.918537	8.14632	0.42265
HA3pKpn (ST258)	-0.139	0.86	13.919	0.32

## Sheet: Table S7
Table S9. Kraken 2 results of ECC strains used for competitions assays in this study.
HA2pEho
Indented scientific name	Percentage of fragments covered by the clade rooted at this taxon	Number of fragments covered by the clade rooted at this taxon	Number of fragments assigned directly to this taxon	A rank code, indicating (U)nclassified, (R)oot, (D)omain, (K)ingdom, (P)hylum, (C)lass, (O)rder, (F)amily, (G)enus, or (S)pecies. Taxa that are not at any of these 10 ranks have a rank code that is formed by using the rank code of the closest ancestor rank with a number indicating the distance from that rank. E.g., "G2" is a rank code indicating a taxon is between genus and species and the grandp…	NCBI taxonomic ID number
unclassified	2.13	3	3	U	0
root	97.87	138	14	R	1
cellular organisms	82.98	117	0	R1	131567
Bacteria	82.98	117	1	D	2
Proteobacteria	82.27	116	16	P	1224
Gammaproteobacteria	70.92	100	13	C	1236
Enterobacterales	61.7	87	11	O	91347
Enterobacteriaceae	53.9	76	23	F	543
Enterobacter	34.04	48	11	G	547
Enterobacter cloacae complex	24.82	35	4	G1	354276
Enterobacter hormaechei	21.99	31	12	S	158836
Enterobacter hormaechei subsp. steigerwaltii	11.35	16	16	S1	299766
Enterobacter hormaechei subsp. hoffmannii	2.13	3	3	S1	1812934
Enterobacter soli	1.42	2	2	S	885040
HAC11Eho
Indented scientific name	Percentage of fragments covered by the clade rooted at this taxon	Number of fragments covered by the clade rooted at this taxon	Number of fragments assigned directly to this taxon	A rank code, indicating (U)nclassified, (R)oot, (D)omain, (K)ingdom, (P)hylum, (C)lass, (O)rder, (F)amily, (G)enus, or (S)pecies. Taxa that are not at any of these 10 ranks have a rank code that is formed by using the rank code of the closest ancestor rank with a number indicating the distance from that rank. E.g., "G2" is a rank code indicating a taxon is between genus and species and the grandp…	NCBI taxonomic ID number
unclassified	0.07	3668	3668	U	0
root	99.93	4915439	12439	R	1
cellular organisms	99.67	4902973	256	R1	131567
Bacteria	99.65	4901861	7659	D	2
Proteobacteria	99.49	4894132	24676	P	1224
Gammaproteobacteria	98.99	4869376	28500	C	1236
Enterobacterales	98.11	4826314	169924	O	91347
Enterobacteriaceae	94.64	4655644	898730	F	543
Enterobacter	70.06	3446338	320087	G	547
Enterobacter cloacae complex	63.52	3124592	2999557	G1	354276
Enterobacter hormaechei	2.01	98642	79011	S	158836
Enterobacter hormaechei subsp. hoffmannii	0.29	14107	14107	S1	1812934
Enterobacter hormaechei subsp. hormaechei	0.08	4043	4043	S1	301105
Enterobacter hormaechei subsp. steigerwaltii	0.02	1220	1220	S1	299766
Enterobacter hormaechei subsp. xiangfangensis	0.01	250	250	S1	1296536
Enterobacter hormaechei subsp. oharae	0	11	11	S1	301102
HA58Eho
Indented scientific name	Percentage of fragments covered by the clade rooted at this taxon	Number of fragments covered by the clade rooted at this taxon	Number of fragments assigned directly to this taxon	A rank code, indicating (U)nclassified, (R)oot, (D)omain, (K)ingdom, (P)hylum, (C)lass, (O)rder, (F)amily, (G)enus, or (S)pecies. Taxa that are not at any of these 10 ranks have a rank code that is formed by using the rank code of the closest ancestor rank with a number indicating the distance from that rank. E.g., "G2" is a rank code indicating a taxon is between genus and species and the grandp…	NCBI taxonomic ID number
	172	3	R	1	root
cellular organisms	98.26	169	0	R1	131567
Bacteria	98.26	169	0	D	2
Proteobacteria	98.26	169	4	P	1224
Gammaproteobacteria	95.93	165	9	C	1236
Enterobacterales	90.7	156	19	O	91347
Enterobacteriaceae	79.65	137	13	F	543
Enterobacter	66.28	114	12	G	547
Enterobacter cloacae complex	59.3	102	18	G1	354276
Enterobacter hormaechei	44.77	77	43	S	158836
Enterobacter hormaechei subsp. xiangfangensis	15.12	26	26	S1	1296536
Enterobacter hormaechei subsp. steigerwaltii	4.07	7	7	S1	299766
Enterobacter hormaechei subsp. hoffmannii	0.58	1	1	S1	1812934
Enterobacter cloacae	3.49	6	6	S	550
Enterobacter kobei	0.58	1	1	S	208224
Wood, D. E., Lu, J., and Langmead, B. (2019). Improved metagenomic analysis with Kraken 2. Genome Biology, 13. doi: 10.1186/s13059-019-1891-0.

## Sheet: Table S8
Table S7. Average nucleotide Identity (%) of ECC strains used for competitions assays in this study against type strains.
Type Strain	Accession number	HA2pEho	HAC11Eho	HA58Eho
Enterobacter hormaechei subsp. steigerwaltii	CP011863	98.9	95.83	97.12
Enterobacter hormaechei subsp. oharae	LT992502.1	97.5	95.81	97.13
Enterobacter hormaechei subsp. xiangfangensis	FYBA00000000	97.15	95.93	99.14
Enterobacter hormaechei subsp. hoffmannii	MTSO00000000	95.86	99.07	95.93
Enterobacter bugandensis	QZCS00000000	88.94	88.77	88.96
Enterobacter chuandaensis	JPPR00000000	88.84	88.61	88.78
Enterobacter mori	WJWQ00000000	88.48	88.23	88.45
Enterobacter huaxiensis	CP043342	88.42	88.13	88.19
Enterobacter asburiae	CP017180	88.35	88.31	88.34
Enterobacter roggenkampii	CP017184	88.32	88.14	88.4
Enterobacter muelleri	CP017186	88.3	88.05	88.33
Enterobacter wuhouensis	SJOO00000000	88.27	88.02	88.39
Enterobacter dykesii	VTTY00000000	88.21	88.02	88.37
Enterobacter chengduensis	CP017179	88.16	88.02	88.22
Enterobacter oligotrophicus	AP019007	88.06	87.99	88.07
Enterobacter vonholyi	VTUC00000000	87.97	87.73	88
Enterobacter cloacae subsp. cloacae	FYBF00000000	87.9	87.58	87.85
Enterobacter kobei	NZ_CP017181	87.82	87.73	87.83
Enterobacter sichuanensis	FYBD00000000	87.61	87.58	87.69
Enterobacter cloacae subsp. dissolvens	AEXB00000000	87.56	87.47	87.51
Enterobacter cancerogenus	FXLQ00000000	87.22	87.06	87.07
Enterobacter ludwigii	POVL01000000	86.94	86.78	86.96
Enterobacter soli	FYBB00000000	86.32	86.16	86.26
Jain, C., Rodriguez-R, L.M., Phillippy, A.M. et al. High throughput ANI analysis of 90K prokaryotic genomes reveals clear species boundaries. Nat Commun 9, 5114 (2018). https://doi.org/10.1038/s41467-018-07641-9

## Sheet: Table S9
Table S8. In silico DNA-DNA hybridization (%) of ECC strains used for competitions assays in this study against type strains.
Type Strain	Accession number	HA2pEho	HAC11Eho	HA58Eho
Enterobacter hormaechei subsp. steigerwaltii	CP011863	84.3	78.6	77.9
Enterobacter hormaechei subsp. oharae	LT992502.1	84.3	80.1	83.5
Enterobacter hormaechei subsp. hoffmannii	MTSO00000000	82.5	86.8	80.5
Enterobacter hormaechei subsp. xiangfangensis	FYBA00000000	80	78.9	87.7
Enterobacter oligotrophicus	AP019007	71	66.6	64.7
Enterobacter bugandensis	QZCS00000000	70.3	69.1	69.4
Enterobacter chuandaensis	JPPR00000000	70.3	65.6	65
Enterobacter huaxiensis	CP043342	69.9	68	67.6
Enterobacter wuhouensis	SJOO00000000	68.4	64.8	63.8
Enterobacter cloacae subsp. dissolvens	AEXB00000000	67.6	65.8	65.5
Enterobacter dykesii	VTTY00000000	66.2	65.5	64
Enterobacter cloacae subsp. cloacae	FYBF00000000	65.9	60.7	64.5
Enterobacter roggenkampii	CP017184	65.6	63.8	63.1
Enterobacter muelleri	CP017186	65.6	63.4	62.8
Enterobacter ludwigii	POVL01000000	65.3	63.4	62.4
Enterobacter kobei	NZ_CP017181	65	63.7	63.3
Enterobacter vonholyi	VTUC00000000	64.1	62.6	62.5
Enterobacter cancerogenus	FXLQ00000000	63.5	60.5	59.2
Enterobacter mori	WJWQ00000000	62.7	61.8	63.5
Enterobacter asburiae	CP017180	61.2	62.7	58.9
Enterobacter chengduensis	CP017179	60.2	58.2	59.8
Enterobacter soli	FYBB00000000	59	54.6	55
Enterobacter sichuanensis	FYBD00000000	12.7	58.8	59.8
Meier-Kolthoff, J. P., Carbasse, J. S., Peinado-Olarte, R. L., and Göker, M. (2022). TYGS and LPSN: a database tandem for fast and reliable genome-based classification and nomenclature of prokaryotes. Nucleic Acids Research 50, D801–D807. doi: 10.1093/nar/gkab902.
